# Supplementary material for: The Role of CPNE7 (Copine-7) in Colorectal Cancer Prognosis and Metastasis
Source: Int J Mol Sci. 2023 Nov 24;24(23):16704. doi: 10.3390/ijms242316704 (PMC10706690; doi:10.3390/ijms242316704)
Supplement: Supplementary file 1 [file ijms-24-16704-s001.zip]

Archive with 1 entries (1 files):
- ijms-2663516-supplementary.pdf
